# Supplementary material for: Shape Approximation and Size Difference of the Upper Part of the Talus: Implication for Implant Design of the Talar Component for Total Ankle Replacement
Source: Biomed Res Int. 2022 Jan 12;2022:1248990. doi: 10.1155/2022/1248990 (PMC8769841; doi:10.1155/2022/1248990)
Supplement: Supplementary Materials — The present study included two supplementary files, which were all referred to in the manuscript. [file 1248990.f1.zip]

Archive with 2 entries (2 files):
- Supplementary File 1.docx
- Supplementary File 2.pdf
